# Supplementary material for: Downregulation of Zebrafish Cytosolic Sialidase Neu3.2 Affects Skeletal Muscle Development
Source: Int J Mol Sci. 2023 Sep 1;24(17):13578. doi: 10.3390/ijms241713578 (PMC10487903; doi:10.3390/ijms241713578)
Supplement: Supplementary file 1 [file ijms-24-13578-s001.zip]

Archive with 1 entries (1 files):
- ijms-2586799-supplementary.pdf
